# Supplementary material for: Effect of Added Dietary Betaine and Soluble Fiber on Metabolites and Fecal Microbiome in Dogs with Early Renal Disease
Source: Metabolites. 2020 Sep 15;10(9):370. doi: 10.3390/metabo10090370 (PMC7570292; doi:10.3390/metabo10090370)
Supplement: Supplementary file 1 [file metabolites-10-00370-s001.zip › Table S1.xlsx]

## Sheet: Eigenvectors on PC1 plasma meta
Column 1	Prin1
Log[5,6-dihydrothymine]	-0.0650582
Log[myristoleate (14:1n5)]	-0.0627535
Log[tetradecadienoate (14:2)*]	-0.0627237
Log[5-dodecenoate (12:1n7)]	-0.0609331
Log[hexadecadienoate (16:2n6)]	-0.0607665
Log[stearidonate (18:4n3)]	-0.0607485
Log[sphingomyel... (d18:2/23:1)*]	-0.0585854
Log[myristate (14:0)]	-0.0585054
Log[palmitoleate (16:1n7)]	-0.0576411
Log[1-(1-enyl-p...(P-16:0/18:2)*]	-0.0568567
Log[linolenate ...18:3n3 or 3n6)]	-0.0558171
Log[1-(1-enyl-p...(P-16:0/18:1)*] 2	-0.0552184
Log[sphingomyel..., d16:2/23:0)*]	-0.0537713
Log[1-(1-enyl-p...(P-16:0/16:0)*]	-0.0524471
Log[1-(1-enyl-p...(P-16:0/20:4)*] 2	-0.0522121
Log[palmitoleoy...itine (C16:1)*]	-0.0522042
Log[laurate (12:0)]	-0.0510911
Log[myristoleoy...itine (C14:1)*]	-0.0505594
Log[9,10-DiHOME]	-0.0495358
Log[bilirubin]	-0.0488941
Log[octadecened...ate (C18:1-DC)]	-0.0484589
Log[3-hydroxylaurate]	-0.0482948
Log[hexadecanedioate (C16)]	-0.0481851
Log[heneicosape...noate (21:5n3)]	-0.0481158
Log[linoleate (18:2n6)]	-0.0480022
Log[S-methylmethionine]	-0.0472093
Log[sphingomyel..., d18:2/15:0)*]	-0.0468866
Log[sphingomyel..., d16:1/24:2)*]	-0.0467712
Log[5-methyl-2'-deoxycytidine]	-0.0466685
Log[sphingomyel..., d18:1/24:2)*]	-0.0465813
Log[octadecadie...te (C18:2-DC)*]	-0.046021
Log[anserine]	-0.0457659
Log[glycerol]	-0.0457337
Log[16-hydroxypalmitate]	-0.0452035
Log[docosatrienoate (22:3n6)*]	-0.0451161
Log[sphingomyel..., d16:1/24:1)*]	-0.0449261
Log[cortisol]	-0.0448285
Log[sphingomyel..., d18:2/20:0)*]	-0.0446286
Log[(2 or 3)-de...(10:1n7 or n8)]	-0.0443957
Log[biliverdin]	-0.0440686
Log[dodecadienoate (12:2)*]	-0.0439633
Log[5-dodecenoy...nitine (C12:1)]	-0.0434727
Log[N-palmitoyl...e (d18:1/16:0)]	-0.0434332
Log[eicosapenta... (EPA; 20:5n3)]	-0.0433421
Log[adrenate (22:4n6)]	-0.0430684
Log[oleate/vaccenate (18:1)]	-0.0430605
Log[laurylcarnitine (C12)]	-0.0429094
Log[glycosyl ce..., d18:1/24:2)*]	-0.0428234
Log[N-oleoyltaurine]	-0.0428169
Log[sphingomyel..., d17:1/24:1)*]	-0.0427864
Log[sphingomyel..., d18:1/14:1)*]	-0.0427375
Log[palmitate (16:0)]	-0.0426911
Log[sphingomyel...1, d18:2/18:0)]	-0.0426867
Log[linolenoylc...itine (C18:3)*]	-0.0418104
Log[12,13-DiHOME]	-0.0410962
Log[myristoylcarnitine (C14)]	-0.0400197
Log[octadecanedioate (C18)]	-0.0399043
Log[linoleoylca...itine (C18:2)*]	-0.0395907
Log[1-(1-enyl-p...-GPC (P-16:0)*]	-0.0393944
Log[10-heptadec...noate (17:1n7)]	-0.0393424
Log[sphingomyel... (d18:2/24:2)*]	-0.0386667
Log[3-hydroxyoctanoate]	-0.038405
Log[ceramide (d..., d17:1/18:0)*]	-0.0382371
Log[sphingomyel..., d16:1/15:0)*]	-0.0368627
Log[dihomolinoleate (20:2n6)]	-0.0368539
Log[palmitoyl-s...e (d18:1/16:0)]	-0.0368147
Log[10-nonadecenoate (19:1n9)]	-0.0367289
Log[5-hydroxyme...-deoxycytidine]	-0.0363613
Log[cis-4-decenoate (10:1n6)*]	-0.0363554
Log[sphingomyel..., d16:1/23:0)*]	-0.036352
Log[2'-O-methyluridine]	-0.0353891
Log[hexadecened...te (C16:1-DC)*]	-0.0351505
Log[10-undecenoate (11:1n1)]	-0.0348259
Log[eicosenoate...0:1n9 or 1n11)]	-0.0346013
Log[sphingomyel..., d19:1/18:0)*]	-0.034573
Log[1-(1-enyl-p...(P-16:0/20:4)*]	-0.0344814
Log[sphingomyel..., d18:2/24:0)*]	-0.034267
Log[sphingomyel..., d16:1/16:0)*]	-0.0337996
Log[stearoyl-ar...8:0/20:4) [1]*]	-0.0337339
Log[cytidine]	-0.0336119
Log[ergothioneine]	-0.0334732
Log[docosatrienoate (22:3n3)]	-0.0334071
Log[N-stearoyl-... (d18:1/18:0)*]	-0.0333852
Log[pyridoxal]	-0.03325
Log[sphingomyel..., d16:1/17:0)*]	-0.0326059
Log[cortisone]	-0.031613
Log[dihomolinol...20:3n3 or 3n6)]	-0.0315397
Log[pentadecanoate (15:0)]	-0.0311253
Log[N-palmitoyltaurine]	-0.0305376
Log[undecenoylc...nitine (C11:1)]	-0.0305371
Log[2-naphthol sulfate]	-0.0301004
Log[glucose]	-0.0297228
Log[sphingomyel..., d18:1/16:1)*]	-0.0295338
Log[decanoylcarnitine (C10)]	-0.0295155
Log[oleoylcarnitine (C18:1)]	-0.0294768
Log[oleoyl ethanolamide]	-0.0293727
Log[pyridoxamine]	-0.0289105
Log[1,2-dipalmi...PC (16:0/16:0)]	-0.0287877
Log[cis-4-decen...nitine (C10:1)]	-0.0282279
Log[hydroxypalm...18:1/16:0(OH))]	-0.0276636
Log[(14 or 15)-...17:0 or i17:0)]	-0.0275035
Log[13-HODE + 9-HODE]	-0.0269158
Log[myristoyl d... (d18:0/14:0)*]	-0.0266917
Log[cerotoylcarnitine (C26)*]	-0.0265917
Log[behenoyl sp... (d18:1/22:0)*]	-0.0262465
Log[linoleoyl-a...8:2/20:4) [2]*]	-0.0262043
Log[docosapenta...6 DPA; 22:5n6)]	-0.0261577
Log[docosadienoate (22:2n6)]	-0.026122
Log[lactosyl-N-...e (d18:1/16:0)]	-0.0258962
Log[heme]	-0.025708
Log[1-lignoceroyl-GPC (24:0)]	-0.0256723
Log[eicosenedio...te (C20:1-DC)*]	-0.0253789
Log[sphingomyel..., d16:1/22:2)*]	-0.0251485
Log[sphingomyel... (d18:2/18:1)*]	-0.0248662
Log[N-palmitoyl...e (d18:0/16:0)]	-0.0242924
Log[glycosyl ce..., d16:1/22:0)*]	-0.0242486
Log[palmitoylcarnitine (C16)]	-0.0240133
Log[1-myristoyl...PC (14:0/16:0)]	-0.0240059
Log[1-linoleoyl-GPG (18:2)*]	-0.0237701
Log[1-oleoyl-GPE (18:1)]	-0.0236626
Log[nonadecanoate (19:0)]	-0.0235359
Log[inosine]	-0.0233957
Log[1-palmitoyl...PI (16:0/18:2)]	-0.0231605
Log[4-allylphenol sulfate]	-0.0230969
Log[ximenoylcar...itine (C26:1)*]	-0.0230446
Log[docosahexae... (DHA; 22:6n3)]	-0.0228162
Log[lignoceroyl...n (d18:1/24:0)]	-0.0227272
Log[docosapenta... (DPA; 22:5n3)]	-0.0226093
Log[3,5-dichlor...xybenzoic acid]	-0.0225677
Log[sphingomyel..., d16:1/22:0)*]	-0.0224993
Log[stearoyl sp...n (d18:1/18:0)]	-0.0221208
Log[mannose]	-0.0220091
Log[sphingosine 1-phosphate]	-0.0216718
Log[N-acetylcarnosine]	-0.0212746
Log[palmitoyl s...n (d18:1/16:0)]	-0.0212105
Log[3-hydroxyoleoylcarnitine]	-0.021153
Log[thioproline]	-0.0209789
Log[sphingomyel...0, d19:1/16:0)]	-0.0208742
Log[betaine]	-0.0206669
Log[homoarginine]	-0.0205438
Log[stearate (18:0)]	-0.0204502
Log[2-aminobutyrate]	-0.0204369
Log[N-linoleoyltaurine*]	-0.0199937
Log[3-hydroxyde...anoylcarnitine]	-0.0199014
Log[hypoxanthine]	-0.0197267
Log[arachidate (20:0)]	-0.0197121
Log[erucate (22:1n9)]	-0.019652
Log[octadecened...ne (C18:1-DC)*]	-0.0196381
Log[deoxycarnitine]	-0.0190436
Log[thyroxine]	-0.0189934
Log[4-hydroxynonenal]	-0.0188875
Log[arachidonate (20:4n6)]	-0.018884
Log[xanthine]	-0.0188238
Log[3-hydroxyhexanoate]	-0.0186319
Log[2'-deoxycytidine]	-0.0185941
Log[margarate (17:0)]	-0.0184392
Log[lactosyl-N-... (d18:1/18:0)*]	-0.0182465
Log[serine]	-0.0181597
Log[alpha-hydroxyisovalerate]	-0.0181289
Log[linoleoyl ethanolamide]	-0.0178427
Log[2S,3R-dihydroxybutyrate]	-0.0178087
Log[glutarylcarnitine (C5-DC)]	-0.0173951
Log[tricosanoyl... (d18:1/23:0)*]	-0.0173868
Log[tridecenedi...te (C13:1-DC)*]	-0.0171233
Log[iminodiacetate (IDA)]	-0.0169847
Log[2'-O-methylcytidine]	-0.0169504
Log[5-methylcytidine]	-0.0168128
Log[guanidinoacetate]	-0.0163207
Log[alpha-hydroxyisocaproate]	-0.0162149
Log[1-palmitoyl...C (16:0/16:1)*]	-0.0162111
Log[spermidine]	-0.0161307
Log[serotonin]	-0.016059
Log[2,3-diphosphoglycerate]	-0.016026
Log[1-palmitoyl...I (16:0/18:1)*]	-0.0155457
Log[N-stearoyltaurine]	-0.0150281
Log[perfluorooc...lfonate (PFOS)]	-0.0148068
Log[1-palmitoyl...PE (16:0/18:1)]	-0.0146419
Log[(16 or 17)-...19:0 or i19:0)]	-0.0143606
Log[12-HHTrE]	-0.0141609
Log[1-(1-enyl-p...-GPE (P-16:0)*]	-0.0140411
Log[N-acetylaspartate (NAA)]	-0.0135865
Log[4-hydroxymandelate]	-0.0135827
Log[4-ethylphenyl sulfate]	-0.0134161
Log[glycosyl-N-...e (d18:1/16:0)]	-0.0133571
Log[glycine]	-0.0131281
Log[1-palmitoyl...I (16:0/20:4)*]	-0.0131059
Log[arachidonoy...nitine (C20:4)]	-0.0129858
Log[1-linoleoyl-GPE (18:2)*]	-0.0129588
Log[N-palmitoylglycine]	-0.0129237
Log[1,2-dilinol...PC (18:2/18:2)]	-0.0126127
Log[palmitoyl d... (d18:0/16:0)*]	-0.0125966
Log[1,5-anhydro...citol (1,5-AG)]	-0.0123477
Log[4-chlorobenzoic acid]	-0.012183
Log[dihomo-lino...C20:3n3 or 6)*]	-0.011258
Log[octanoylcarnitine (C8)]	-0.0111037
Log[3-decenoylcarnitine]	-0.0109937
Log[glycosyl-N-...e (d18:1/18:0)]	-0.0109054
Log[linoleoyl-a...8:2/20:4) [1]*]	-0.0106446
Log[octadecaned...tine (C18-DC)*]	-0.0103524
Log[2-hydroxyoctanoate]	-0.00962862
Log[fumarate]	-0.0092382
Log[threonine]	-0.0091804
Log[dihydroorotate]	-0.00894211
Log[1-stearoyl-...PI (18:0/20:4)]	-0.0089062
Log[1-(1-enyl-p...(P-16:0/18:1)*]	-0.0087423
Log[3-bromo-5-c...ybenzoic acid*]	-0.00867099
Log[1-linoleoyl...(18:2/20:4n6)*]	-0.00850803
Log[gamma-glutamylserine]	-0.00846503
Log[campesterol]	-0.00818041
Log[1-(1-enyl-o...-GPE (P-18:1)*]	-0.0080733
Log[2-palmitole...l-GPC* (16:1)*]	-0.00794036
Log[1-palmitoyl...PC (16:0/18:1)]	-0.00742028
Log[methylnapht...l sulfate (2)*]	-0.00723181
Log[docosahexae...itine (C22:6)*]	-0.00699576
Log[3-methoxytyrosine]	-0.00698407
Log[1-myristoyl...C (14:0/20:4)*]	-0.00693012
Log[1-palmitoyl...PC (16:0/18:0)]	-0.00683213
Log[N-delta-acetylornithine]	-0.00675407
Log[beta-guanidinopropanoate]	-0.00657334
Log[3-hydroxybutyrate (BHBA)]	-0.00630701
Log[carotene diol (1)]	-0.00622024
Log[malate]	-0.00604676
Log[arginine]	-0.00592696
Log[3-hydroxyhe...lcarnitine (1)]	-0.00567459
Log[2-oxoadipate]	-0.00556159
Log[alpha-tocopherol]	-0.00556127
Log[3-phosphoglycerate]	-0.0050912
Log[tyrosine]	-0.00497661
Log[caproate (6:0)]	-0.00446487
Log[1-palmitoyl...E (16:0/22:6)*]	-0.00442727
Log[1-arachidon...-GPE (20:4n6)*]	-0.00432938
Log[1-palmitole...l-GPC* (16:1)*]	-0.00430394
Log[clindamycin]	-0.00375955
Log[methionine]	-0.0036378
Log[1-oleoyl-2-...C (18:1/22:6)*]	-0.00346446
Log[3-hydroxypa...itoylcarnitine]	-0.00344441
Log[1-stearoyl-...PI (18:0/18:2)]	-0.00330469
Log[2-hydroxyoleate]	-0.00302739
Log[kynurenate]	-0.0027073
Log[N-stearoyl-... (d18:0/18:0)*]	-0.00259862
Log[cysteine s-sulfate]	-0.0023022
Log[2-hydroxypalmitate]	-0.000833953
Log[1,2-dilinol...C (18:3/18:3)*]	-0.000799992
Log[7-HOCA]	-0.000711099
Log[4-methylcatechol sulfate]	-0.000686493
Log[guaiacol sulfate]	-0.000473997
Log[5-oxoproline]	-0.000379901
Log[1-oleoyl-GPC (18:1)]	-0.000135365
Log[1-palmitoyl-GPE (16:0)]	5.5453e-05
Log[1-palmitoyl...PE (16:0/18:2)]	0.000419373
Log[2,4-di-tert-butylphenol]	0.000522798
Log[1-linoleoyl-GPC (18:2)]	0.000587179
Log[(15 or 16)-...18:0 or i18:0)]	0.00108692
Log[glutathione...xidized (GSSG)]	0.00143026
Log[N,N-dimethylalanine]	0.00155078
Log[1-palmitoyl...E (16:0/20:4)*]	0.00158205
Log[lignoceroyl...rnitine (C24)*]	0.0017172
Log[sarcosine]	0.0017564
Log[1-arachidon...lycerol (20:4)]	0.00189564
Log[N-glycolylneuraminate]	0.00272012
Log[dihomo-lino...itine (C20:2)*]	0.00278397
Log[5-hydroxyindole sulfate]	0.00286419
Log[4-allylcatechol sulfate]	0.00299308
Log[uridine]	0.00335713
Log[p-cresol sulfate]	0.00363421
Log[1-arachidon...l-GPC* (20:4)*]	0.00378839
Log[alpha-ketoglutarate]	0.00379739
Log[urate]	0.00384355
Log[1-palmitole...C (16:1/18:2)*]	0.00396304
Log[2-hydroxynervonate*]	0.00406935
Log[1-(1-enyl-s...(P-18:0/20:4)*]	0.00423431
Log[sphingomyel..., d19:1/24:0)*]	0.00441246
Log[7-hydroxyindole sulfate]	0.00491381
Log[1-linolenoyl-GPC (18:3)*]	0.00493705
Log[18-methylno...anoate (i20:0)]	0.0050259
Log[1-palmitole...C (16:1/18:3)*]	0.00503219
Log[cholesterol]	0.00515813
Log[4-vinylphenol sulfate]	0.00532151
Log[4-hydroxyphenylpyruvate]	0.00532373
Log[5-methylthi...denosine (MTA)]	0.00542434
Log[1-palmitoyl-GPC (16:0)]	0.00548644
Log[eicosenoylc...itine (C20:1)*]	0.00560187
Log[3-hydroxystearate]	0.00563891
Log[1-stearoyl-...PC (18:0/22:6)]	0.00578139
Log[hydroxyproline]	0.00585656
Log[margaroylcarnitine (C17)*]	0.00612883
Log[1-stearoyl-GPC (18:0)]	0.00649914
Log[4-methoxyphenol sulfate]	0.0065152
Log[4-methyl-2-oxopentanoate]	0.00679517
Log[ethyl beta-...lucopyranoside]	0.00683792
Log[isoleucine]	0.00685035
Log[carboxyethyl-GABA]	0.00703449
Log[AMP]	0.00704702
Log[leucine]	0.00704716
Log[beta-hydroxyisovalerate]	0.00724421
Log[2-palmitoyl-GPC* (16:0)*]	0.00730752
Log[phenol sulfate]	0.00759032
Log[3-methyl-2-oxobutyrate]	0.00784063
Log[3-methyl-2-oxovalerate]	0.00793983
Log[succinate]	0.00809414
Log[FAD]	0.00825184
Log[2'-deoxyuridine]	0.00842018
Log[1-stearoyl-...PC (18:0/20:4)]	0.0084898
Log[butyrate/is...butyrate (4:0)]	0.00854541
Log[histidine]	0.00869515
Log[1-(1-enyl-s...-GPE (P-18:0)*]	0.00897679
Log[acesulfame]	0.00941915
Log[5-methylnorleucine]	0.00942972
Log[equol sulfate]	0.00944112
Log[valine]	0.00972302
Log[2-aminoheptanoate]	0.00997553
Log[gamma-tocop...eta-tocopherol]	0.0101516
Log[3-hydroxydodecanedioate*]	0.0101802
Log[valerate (5:0)]	0.0102138
Log[sebacate (C10-DC)]	0.0102712
Log[1-methyladenosine]	0.0105061
Log[1-palmitoyl-GPG (16:0)*]	0.0113052
Log[glutamine]	0.0114196
Log[alanine]	0.0118258
Log[alpha-CEHC sulfate]	0.012035
Log[fructose]	0.0122158
Log[1-stearoyl-...C (18:0/18:2)*]	0.0124355
Log[1-linoleoyl...C (18:2/18:3)*]	0.0125514
Log[1-docosahex...lycerol (22:6)]	0.0125655
Log[1-stearoyl-...PE (18:0/20:4)]	0.0126076
Log[1-palmitoyl...PC (16:0/18:2)]	0.0129574
Log[catechol sulfate]	0.0138401
Log[malonylcarnitine]	0.0139927
Log[asparagine]	0.0140319
Log[hexanoyltaurine]	0.0140453
Log[aspartate]	0.0140752
Log[1-stearoyl-...PC (18:0/18:1)]	0.014391
Log[4-ethylcatechol sulfate]	0.0145309
Log[2-hydroxyarachidate*]	0.014711
Log[N,N,N-trime...betaine (TMAP)]	0.0148546
Log[S-adenosylh...cysteine (SAH)]	0.0148704
Log[hydroquinone sulfate]	0.0156966
Log[N-acetylglycine]	0.0158517
Log[2-hydroxy-4...)butanoic acid]	0.0159454
Log[2-hydroxydecanoate]	0.0160672
Log[glycerophos...hoethanolamine]	0.0163416
Log[stachydrine]	0.0164602
Log[1-stearoyl-GPG (18:0)]	0.0165343
Log[hexanoylcarnitine (C6)]	0.0165934
Log[3-hydroxy-3...enylpropionate]	0.0167556
Log[N-formylphenylalanine]	0.0170083
Log[trans-urocanate]	0.017227
Log[1-stearoyl-GPI (18:0)]	0.0172835
Log[N-stearoylserine*]	0.0174517
Log[1,2,3-benze...ol sulfate (2)]	0.0174935
Log[phosphoethanolamine (PE)]	0.0177299
Log[alpha-CEHC glucuronide*]	0.0180031
Log[creatinine]	0.0182111
Log[cinnamate]	0.0182568
Log[proline]	0.0182758
Log[xanthurenate]	0.0182869
Log[1-linoleoyl-GPI* (18:2)*]	0.0183016
Log[1-arachidon...l-GPI* (20:4)*]	0.0185758
Log[acetylcarnitine (C2)]	0.0187013
Log[myo-inositol]	0.0187401
Log[1-palmitoyl...PC (16:0/22:6)]	0.0189847
Log[sphingosine]	0.019028
Log[eugenol sulfate]	0.0190743
Log[daidzein sulfate (2)]	0.0191146
Log[S-propylcysteine]	0.0192189
Log[orotate]	0.0193972
Log[1-(1-enyl-s...(P-18:0/18:2)*]	0.0197996
Log[behenoyl di... (d18:0/22:0)*]	0.01999
Log[2-hydroxystearate]	0.0202679
Log[suberoylcarnitine (C8-DC)]	0.0204816
Log[beta-hydrox...eroylcarnitine]	0.0205956
Log[meloxicam]	0.0206011
Log[orotidine]	0.0206229
Log[1-stearoyl-...E (18:0/22:6)*]	0.0206541
Log[1-(1-enyl-s... (P-18:0/18:1)]	0.0207292
Log[pantothenate (Vitamin B5)]	0.020853
Log[1-palmitoyl... (16:0/20:4n6)]	0.020907
Log[imidazole lactate]	0.0209258
Log[indolepropionate]	0.0209592
Log[trazadone]	0.0210441
Log[cysteinylglycine]	0.0211755
Log[2-hydroxybehenate]	0.0212057
Log[4-methylbenzenesulfonate]	0.0212178
Log[stearoyl ethanolamide]	0.0213665
Log[6-hydroxyindole sulfate]	0.0215916
Log[phenol glucuronide]	0.0219749
Log[glycerophos...lcholine (GPC)]	0.0219846
Log[6-bromotryptophan]	0.0221997
Log[2-piperidinone]	0.0224327
Log[1-palmitoyl-GPI* (16:0)]	0.022519
Log[1-oleoyl-GPI (18:1)]	0.0226127
Log[(S)-3-hydro...tyrylcarnitine]	0.0227644
Log[3-hydroxysebacate]	0.0230267
Log[N2,N2-dimethylguanosine]	0.0232446
Log[tauro-beta-muricholate]	0.0234447
Log[succinylcarnitine (C4-DC)]	0.0235171
Log[N-methylalanine]	0.0235753
Log[2-methoxyhy...ne sulfate (1)]	0.0235879
Log[alpha-hydroxycaproate]	0.0236259
Log[gamma-glutamylthreonine]	0.0237118
Log[1-stearoyl-...I (18:0/18:1)*]	0.0237363
Log[indoleacrylate]	0.0237435
Log[ursocholate]	0.0237855
Log[cys-gly, oxidized]	0.0237942
Log[riboflavin (Vitamin B2)]	0.0241434
Log[glutarate (C5-DC)]	0.0242009
Log[N,N,N-trime...-aminovalerate]	0.0243727
Log[docosapenta...ine (C22:5n3)*]	0.0244188
Log[3-formylindole]	0.0244252
Log[2R,3R-dihydroxybutyrate]	0.0244341
Log[1-stearoyl-GPE (18:0)]	0.0245791
Log[methionine sulfone]	0.0246302
Log[1-oleoyl-GPG (18:1)*]	0.0248854
Log[1-methyl-5-...idazoleacetate]	0.0249648
Log[4-vinylguaiacol sulfate]	0.0255266
Log[uracil]	0.0255316
Log[sphingomyel..., d16:0/22:0)*]	0.0255656
Log[6-oxopiperi...-2-carboxylate]	0.0255924
Log[3-dehydrodeoxycholate]	0.0257394
Log[succinoyltaurine]	0.0257692
Log[1-stearoyl-...E (18:0/18:2)*]	0.0259235
Log[gamma-glutamylmethionine]	0.0260677
Log[cysteine]	0.0261657
Log[1-methylnicotinamide]	0.0265497
Log[2-stearoyl-GPE (18:0)*]	0.0265515
Log[beta-muricholate]	0.0269085
Log[4-guanidinobutanoate]	0.0271494
Log[methyl gluc...(alpha + beta)]	0.0272871
Log[7-ketodeoxycholate]	0.0273534
Log[5-hydroxymethylcytidine]	0.0276887
Log[gamma-glutamyltyrosine]	0.0277674
Log[N-formylanthranilic acid]	0.0280025
Log[2-hydroxybu...oxyisobutyrate]	0.0285293
Log[N-acetyl-S-...lyl-L-cysteine]	0.028744
Log[3-hydroxyadipate*]	0.028877
Log[1-linoleoyl...lycerol (18:2)]	0.0288866
Log[ophthalmate]	0.0289537
Log[3-hydroxy-3...ethylglutarate]	0.0292059
Log[pyroglutamine*]	0.0292944
Log[tryptophan]	0.0293195
Log[N-acetylarginine]	0.0294072
Log[1-stearoyl-...PE (18:0/18:1)]	0.0294542
Log[N1-methylinosine]	0.0295516
Log[anthranilate]	0.0296659
Log[lysine]	0.0297227
Log[(R)-3-hydro...tyrylcarnitine]	0.0297331
Log[2-hydroxy-3...methylvalerate]	0.0298774
Log[choline]	0.0300698
Log[sphingomyel..., d19:0/17:0)*]	0.0301092
Log[gamma-glutamylalanine]	0.0302811
Log[linoleoyl-l...8:2/18:2) [1]*]	0.0303295
Log[1-arachidonoyl-GPA (20:4)]	0.0303633
Log[lactate]	0.0303936
Log[tartronate ...droxymalonate)]	0.0305489
Log[cystathionine]	0.0305906
Log[ribonate]	0.0307087
Log[N,N-dimethy...-aminovalerate]	0.0308591
Log[cholate]	0.0309633
Log[1-pentanol sulfate]	0.0312053
Log[stearoylcarnitine (C18)]	0.0312591
Log[3-dehydrocholate]	0.0312607
Log[4-hydroxycatechol sulfate]	0.0315838
Log[tauroursodeoxycholate]	0.0316554
Log[benzoate]	0.0317004
Log[oleoylcholine]	0.0319595
Log[phosphocholine]	0.0320419
Log[phenylpyruvate]	0.0322949
Log[N-acetylglu...inylasparagine]	0.0323953
Log[N-acetyl-isoputreanine]	0.0323964
Log[ribitol]	0.0324558
Log[3-phenylpro...ydrocinnamate)]	0.0324946
Log[malonate]	0.0325922
Log[3-hydroxyisobutyrate]	0.032651
Log[isovalerate (C5)]	0.0326937
Log[N-methylproline]	0.032758
Log[dihydrocaff...te sulfate (2)]	0.0329134
Log[gamma-glutamylglycine]	0.0329292
Log[4-aminophenol sulfate (2)]	0.0329918
Log[dodecanedioate (C12)]	0.0333231
Log[docosahexaenoylcholine]	0.0335201
Log[ursodeoxycholate]	0.0335965
Log[heptenedioate (C7:1-DC)*]	0.033625
Log[adenosine]	0.0338056
Log[ribulonate/...nate/lyxonate*]	0.0340094
Log[N-acetylfelinine*]	0.0341923
Log[phenylalanine]	0.0342472
Log[3-methylbutanol sulfate]	0.0342589
Log[12-dehydrocholate]	0.0342878
Log[pterin]	0.0347719
Log[pipecolate]	0.0348144
Log[arachidonoylcholine]	0.0348563
Log[palmitoylcholine]	0.0348642
Log[isovalerylglycine]	0.0349362
Log[4-hydroxy-2...oglutaric acid]	0.0350035
Log[N2,N5-diacetylornithine]	0.0350609
Log[dimethylglycine]	0.035213
Log[taurine]	0.035271
Log[oleoyl-lino...18:1/18:2) [2]]	0.035388
Log[stearoylcholine*]	0.0354782
Log[1-oleoylglycerol (18:1)]	0.0358493
Log[N-acetylkynurenine (2)]	0.0360356
Log[3-(3-hydrox...nyl)propionate]	0.0361013
Log[3-(4-hydrox...nyl)propionate]	0.036156
Log[cystine]	0.0362027
Log[N6-methyllysine]	0.0364427
Log[methyl-4-hy...nzoate sulfate]	0.0364433
Log[linoleoylcholine*]	0.0367786
Log[lithocholate]	0.0368592
Log[N-acetyl-cadaverine]	0.036881
Log[norvaline]	0.0370122
Log[taurochenodeoxycholate]	0.0372287
Log[gabapentin]	0.0373089
Log[carnitine]	0.0374461
Log[cysteine-gl...ione disulfide]	0.0379277
Log[deoxycholate]	0.0379446
Log[S-methylcysteine]	0.0380894
Log[N4-acetylcytidine]	0.0386784
Log[isovalerylcarnitine (C5)]	0.0387192
Log[isobutyrylcarnitine (C4)]	0.0389057
Log[phenyllactate (PLA)]	0.0390535
Log[methionine sulfoxide]	0.0390634
Log[2-hydroxysebacate]	0.0391326
Log[cysteinylgl...ine disulfide*]	0.0394355
Log[2-methoxyhy...ne sulfate (2)]	0.0396137
Log[oleoyl-lino...18:1/18:2) [1]]	0.0398797
Log[S-1-pyrroli...-5-carboxylate]	0.0399842
Log[undecanedioate (C11-DC)]	0.0400139
Log[2-methylbut...carnitine (C5)]	0.0400631
Log[taurocholate]	0.0401324
Log[2-keto-3-deoxy-gluconate]	0.0401671
Log[N-acetylserine]	0.0402809
Log[nicotinamide]	0.0402846
Log[4-hydroxyhippurate]	0.0403581
Log[pyridoxate]	0.0404008
Log[gamma-glutamylglutamine]	0.0406054
Log[12-ketolithocholate]	0.0406449
Log[2-hydroxyheptanoate*]	0.0407772
Log[7-methylguanine]	0.0410566
Log[S-methylcys...eine sulfoxide]	0.0413027
Log[taurodeoxycholate]	0.0413251
Log[4-hydroxybenzoate]	0.0414637
Log[indoxyl glucuronide]	0.0415179
Log[picolinate]	0.0418338
Log[chenodeoxycholate]	0.0419791
Log[citrate]	0.0422313
Log[pyruvate]	0.0424415
Log[N-methylphenylalanine]	0.0425428
Log[thiamin (Vitamin B1)]	0.0425614
Log[3-acetylphenol sulfate]	0.0426503
Log[tiglyl carnitine (C5)]	0.0429697
Log[dimethyl sulfone]	0.0432215
Log[2-oxoarginine*]	0.0432608
Log[pentose acid*]	0.0432743
Log[benzoylcarnitine*]	0.0433558
Log[arachidoylc...rnitine (C20)*]	0.0433769
Log[2-aminoadipate]	0.0436356
Log[fructosyllysine]	0.0441066
Log[salicylate]	0.0442613
Log[indolelactate]	0.044354
Log[indoleacetylglutamine]	0.0443629
Log[2-hydroxyglutarate]	0.0449056
Log[dimethylarg... (ADMA + SDMA)]	0.0449906
Log[gamma-CEHC sulfate]	0.0450936
Log[creatine]	0.0454043
Log[N1-Methyl-2...-5-carboxamide]	0.0456395
Log[2,3-dihydro...noate (DMTPA)*]	0.0458185
Log[methylmalonate (MMA)]	0.0458533
Log[N-formylmethionine]	0.0460323
Log[gamma-glutamylleucine]	0.0460625
Log[ferulic acid 4-sulfate]	0.0461371
Log[argininate*]	0.0462595
Log[indoleacetate]	0.0463044
Log[mannonate*]	0.046631
Log[3-(4-hydrox...lactate (HPLA)]	0.0466675
Log[indolin-2-one]	0.0468073
Log[N-acetyl-beta-alanine]	0.04685
Log[aconitate [cis or trans]]	0.0473804
Log[adipoylcarnitine (C6-DC)]	0.0474565
Log[vanillactate]	0.04748
Log[taurolithocholate]	0.0477556
Log[5-hydroxylysine]	0.0481059
Log[phenylacetylglutamine]	0.0485564
Log[lanthionine]	0.0486753
Log[N6-carbamoy...eonyladenosine]	0.0488799
Log[N6-succinyladenosine]	0.0490845
Log[dihydroferulate]	0.0490986
Log[gamma-glutamylisoleucine*]	0.049341
Log[3-hydroxyci...namate sulfate]	0.0495093
Log[gamma-glutamyltryptophan]	0.0497684
Log[4-hydroxyci...namate sulfate]	0.0498772
Log[mannitol/sorbitol]	0.0500237
Log[3-(3-hydrox...ionate sulfate]	0.050135
Log[1-methylguanidine]	0.0501766
Log[N-acetylputrescine]	0.0503026
Log[N-acetyl-3-...thylhistidine*]	0.0503478
Log[5-hydroxyindoleacetate]	0.0504948
Log[3-methylglutaconate]	0.0505235
Log[galactonate]	0.0506611
Log[trigonellin...hylnicotinate)]	0.0506921
Log[ascorbic acid 3-sulfate*]	0.0506988
Log[N-acetyltaurine]	0.0507103
Log[phenylacetylthreonine]	0.0508935
Log[1-carboxyethylisoleucine]	0.0511669
Log[N-acetylneuraminate]	0.0512517
Log[N-acetylhistamine]	0.0514086
Log[glutamate]	0.0518695
Log[4-hydroxyphenylacetate]	0.0521423
Log[gamma-glutamylhistidine]	0.0523171
Log[gamma-gluta...l-alpha-lysine]	0.0527537
Log[dihydroferu...c acid sulfate]	0.0530867
Log[N-acetylglutamate]	0.0531013
Log[N-acetylhomocitrulline]	0.0532719
Log[N6,N6,N6-trimethyllysine]	0.0533095
Log[5-methylcytosine]	0.0533718
Log[N-acetylthreonine]	0.0536038
Log[2-hydroxyhi...(salicylurate)]	0.05366
Log[3-methoxyca...ol sulfate (2)]	0.053681
Log[ethylmalonate]	0.0537025
Log[gulonate*]	0.0538586
Log[3-methylhistidine]	0.0538701
Log[carnosine]	0.0542158
Log[2-O-methylascorbic acid]	0.0543347
Log[1-carboxyet...lphenylalanine]	0.0543702
Log[N-acetyl-1-...thylhistidine*]	0.0548649
Log[gamma-glutamylglutamate]	0.0551362
Log[propionylglycine (C3)]	0.055264
Log[retinol (Vitamin A)]	0.0555059
Log[2-hydroxyphenylacetate]	0.0555328
Log[2-hydroxyadipate]	0.0557213
Log[gluconate]	0.0558183
Log[phosphate]	0.0558577
Log[3-hydroxy-2...thylpropionate]	0.0558816
Log[gamma-gluta...lphenylalanine]	0.0561182
Log[gamma-gluta...epsilon-lysine]	0.056215
Log[pyrraline]	0.0562518
Log[cinnamoylglycine]	0.0562537
Log[1-methyl-4-...idazoleacetate]	0.0563866
Log[1-methylhypoxanthine]	0.0565471
Log[3,4-dihydroxybutyrate]	0.0570103
Log[arabonate/xylonate]	0.0570507
Log[maleate]	0.057053
Log[S-(3-hydrox...ic acid (HPMA)]	0.0572167
Log[4-hydroxyph...cetylglutamine]	0.0572218
Log[cytosine]	0.0573612
Log[3-indoxyl sulfate]	0.0575201
Log[ornithine]	0.0575256
Log[gamma-glutamylvaline]	0.0579027
Log[4-acetamidobutanoate]	0.0580545
Log[glucuronate]	0.0583753
Log[4-imidazoleacetate]	0.0587064
Log[2-oxindole-3-acetate]	0.0588637
Log[N6,N6-dimethyllysine]	0.0589121
Log[methylsuccinate]	0.0589277
Log[quinolinate]	0.0590638
Log[azelate (C9-DC)]	0.0590763
Log[ascorbic acid 2-sulfate]	0.0592571
Log[threonate]	0.0593412
Log[indoleacetylalanine]	0.0594339
Log[4-acetylphenyl sulfate]	0.0595946
Log[homocarnosine]	0.0596145
Log[hippurate]	0.0596642
Log[dopamine 3-O-sulfate]	0.0600629
Log[2,6-dihydroxybenzoic acid]	0.0601482
Log[phenylacetylglycine]	0.0604817
Log[arabitol/xylitol]	0.0608209
Log[N-acetylleucine]	0.0610063
Log[C-glycosyltryptophan]	0.0611436
Log[3-hydroxypyridine sulfate]	0.0615942
Log[phenylacetylalanine]	0.0616789
Log[kynurenine]	0.0617986
Log[5-aminovalerate]	0.0620125
Log[glycerol 3-phosphate]	0.0620976
Log[N-acetyltryptophan]	0.0621145
Log[3-ureidoisobutyrate]	0.0621801
Log[alpha-ketoglutaramate*]	0.0622936
Log[3-indoleglyoxylic acid]	0.0624064
Log[glycerate]	0.0624615
Log[2-aminophenol sulfate]	0.0626105
Log[hydroxyasparagine]	0.0626165
Log[N-acetylalanine]	0.0627618
Log[sulfate*]	0.0628726
Log[urea]	0.0632333
Log[3-amino-2-piperidone]	0.0632744
Log[citrulline]	0.0633958
Log[N-acetylisoleucine]	0.0639588
Log[2,3-dihydroxyisovalerate]	0.0644814
Log[indoleacetylglycine]	0.0645378
Log[phenylacetyltaurine]	0.0646564
Log[2-ketogulonate]	0.0646676
Log[1-ribosyl-i...dazoleacetate*]	0.064736
Log[1-carboxyethylleucine]	0.064913
Log[1-methylhistidine]	0.064985
Log[homocitrulline]	0.0650779
Log[N-acetyltyrosine]	0.0651027
Log[ethyl alpha...lucopyranoside]	0.0651359
Log[N-acetylhistidine]	0.0651368
Log[oxalate (ethanedioate)]	0.0653689
Log[propionylcarnitine (C3)]	0.0655903
Log[allantoic acid]	0.0670766
Log[N-acetylvaline]	0.0671158
Log[N2-acetyllysine]	0.0671812
Log[pimelate (C7-DC)]	0.0672391
Log[4-hydroxyph...atoylcarnitine]	0.0676094
Log[N6-carboxymethyllysine]	0.0678746
Log[suberate (C8-DC)]	0.0679778
Log[N-acetylglutamine]	0.0680873
Log[4-hydroxyph...lacetylglycine]	0.0683537
Log[N-acetylmethionine]	0.0689138
Log[1-carboxyethylvaline]	0.0689862
Log[butyrylcarnitine (C4)]	0.0698275
Log[gamma-glutamylcitrulline*]	0.0700025
Log[trimethylamine N-oxide]	0.0703115
Log[pseudouridine]	0.0711445
Log[imidazole propionate]	0.0717796
Log[allantoin]	0.0718143
Log[O-sulfo-L-tyrosine]	0.0736413
Log[erythronate*]	0.0740539
Log[5,6-dihydrouridine]	0.0746485
Log[N6-acetyllysine]	0.0751203
Log[N-acetylphenylalanine]	0.0751307
Log[erythritol]	0.0785244
Log[3-ureidopropionate]	0.0786049
